# Supplementary material for: Biomarkers of Sarcopenia and Sarcopenic Obesity in Renal Transplant Recipients: A Systematic Review and Evidence Quality Assessment
Source: J Clin Med. 2025 Dec 18;14(24):8943. doi: 10.3390/jcm14248943 (PMC12734315; doi:10.3390/jcm14248943)
Supplement: Supplementary file 1 [file jcm-14-08943-s001.zip]

Archive with 1 entries (1 files):
- jcm-4035377-supplementary.pdf
